# Supplementary material for: Immune Effector Cell-Associated Hemophagocytic Lymphohistiocytosis Following CAR T-Cell Therapy: Results of a Real-World Study
Source: Cancers (Basel). 2026 May 14;18(10):1594. doi: 10.3390/cancers18101594 (PMC13204677; doi:10.3390/cancers18101594)
Supplement: Supplementary file 1 [file cancers-18-01594-s001.zip]

Archive with 1 entries (1 files):
- cancers-4271763-supplementary.pdf
